# Supplementary material for: Recycling the Purpose of Old Drugs to Treat Ovarian Cancer
Source: Int J Mol Sci. 2020 Oct 20;21(20):7768. doi: 10.3390/ijms21207768 (PMC7656306; doi:10.3390/ijms21207768)
Supplement: Supplementary file 1 [file ijms-21-07768-s001.zip]

Archive with 1 entries (1 files):
- ijms-948217-supplementary.xlsx
