# Supplementary material for: Recycling the Purpose of Old Drugs to Treat Ovarian Cancer
Source: Int J Mol Sci. 2020 Oct 20;21(20):7768. doi: 10.3390/ijms21207768 (PMC7656306; doi:10.3390/ijms21207768)
Supplement: Supplementary file 1 [file ijms-21-07768-s001.zip › ijms-948217-supplementary.xlsx]

## Sheet: Table S1
	Supplementary Table I. Clinical trials that evaluate the efficacy of combining an anticancer agents with a repurposed drugs (Clinical Trials.Gov accessed in September 7th, 2020).
	Drug		Primary use	Study type	Clinical trial identifier	Oficial Study title	Conditions	Primary purpose	Intervention/Treatment	Phase	Status	Estimated Study Start Date	Estimated Study Completition Date	Main findings	PDMID
	Bisphosphonates	Alendronate	Osteoporosis	Interventional	NCT00593580	The Impact of Bisphosphonates on Bone Loss in Patients Undergoing Surgery and Postoperative Chemotherapy for Gynecologic Malignancies	Ovarian Cancer	Prevention	Alendronate + Chemotherapy	II	Completed	February 2008	June 2011	Not Available	Not Provided
	Itraconazole		Antifungal	Interventional	NCT03081702	A Phase I/II Trial Investigating the Tolerability, Toxicity and Efficacy of Hydroxychloroquine and Itraconazole in Patients With Advanced Platinum-resistant Epithelial Ovarian Cancer (EOC) (HYDRA-1 Study)	Platinum-resistant Epithelial Ovarian Cancer	Treatment	Hydroxychloroquine + Itraconazole	II	Active, not recruiting	July 25, 2017	October 1, 2022	Not Available	Not Available
				Interventional	NCT03458221	Signal Transduction Analysis in OVarian cancER (STAPOVER)	Recurrent Ovarian Cancer	Treatment	Itraconazole + Target Drugs (e.g. Tamoxifen)	III	Not yet recruiting	January 1, 2021	December 1, 2023	Not Available	Not Available
				Interventional	NCT00003883	A Randomized, Comparative Study of Itraconazole Versus Fluconazole for Prevention of Aspergillus Infections in Peripheral Blood Stem Cell and Marrow Transplant Recipients	Cancer	Supportive Care	Itraconazole	III	Completed	October 1998	July 2002	Not Available	Not Provided
				Interventional	NCT00079222	Randomized Trial Of Safety And Tolerability Of Intravenous/Oral Voriconazole Versus Intravenous/Oral Itraconazole For Long-Term Antifungal Prophylaxis In Allogeneic Hematopoietic Stem Cell Transplant Recipients	Cancer	Supportive Care	Fluconazole/Itraconazole	Not Aplicable	Completed	November 2003	April 2005	Not Available	Not Provided
	Metformin		Antidiabetic	Interventional	NCT02312661	Phase Ib Study of Metformin in Combination With Carboplatin/Paclitaxel Chemotherapy in Patients With Advanced Ovarian Cancer	Epithelial Ovarian Cancer	Treatment	Metfomin + Carboplatin/Paclitaxel	Ib	Completed	October 5, 2015	November 2017	Not Available	Not Provided
				Interventional	NCT02437812	A Phase II, Open-Label, Non-Randomized, Pilot Study of Paclitaxel, Carboplatin and Oral Metformin for Patients Newly Diagnosed With Stage II-IV Epithelial Ovarian, Fallopian Tube or Primary Peritoneal Carcinoma	Epithelial Ovarian Cancer	Treatment	Metfomin + Carboplatin/Paclitaxel	II	Recruiting	January 2014	April 2021	Not Available	Not Available
				Interventional	NCT03378297	IMPACT: A Phase 0 Randomized Window-of-Opportunity Study of Novel and Repurposed Therapeutic Agents in Women Triaged to Primary Surgery for Advanced Epithelial Ovarian Cancer in Stages IIIa - IV	Ovarian Cancer	Treatment	Metformin/Acetylsalicylic acid/Olaparib/Letrozole	Early I	Recruiting	May 4, 2018	June 4, 2021	Not Available	Not Available
				Interventional	NCT02122185	A Randomized Placebo Controlled Phase II Trial of Metformin in Conjunction With Chemotherapy Followed by Metformin Maintenance Therapy in Advanced Stage Ovarian, Fallopian Tube and Primary Peritoneal Cancer	Ovarian, Fallopian Tube and Primary Peritoneal Cancer	Treatment	Metformin hydrochloride + Chemotherapy	II	Recruiting	February 25, 2015	February 25, 2022	Not Available	Not Available
				Interventional	NCT01579812	A Phase II Evaluation of Metformin, Targeting Cancer Stem Cells for the Prevention of Relapse in Patients With Stage IIC/III/IV Ovarian, Fallopian Tube, and Primary Peritoneal Cancer	Ovarian, Fallopian Tube, and Primary Peritoneal Cancer	Treatment	Metformin + Chemotherapy	II	Completed	October 2011	July 2017	Metformin therapy was associated with better-than-expected overall survival, supporting the use of metformin in phase III studies	32369446
				Interventional	NCT02201381	A Non Randomised, Non Blinded Real World Trial of the Safety, Tolerability and Effectiveness of Metabolic Medicines for the Treatment of Cancer Compared Against Matched Controls	Cancer	Treatment	Metformin/ Atorvastatin/ Doxycycline/ Mebendazole	III	Not yet recruiting	June 22, 2020	October 22, 2026	Not available	Not Available
	Statins	Atorvastatin	Antilipidemic	Interventional
			Antilipidemic	Interventional	NCT00259662	High-dose Statin Therapy in the Perioperative Period and DVT Prevention.	Gynecologic Oncological Pelvic/Abdominal Surgery	Supportive Care	Atorvastatin	Not Aplicable	Completed	November 2005	August 2007	Not Available	23629822
		Lovastatin	Antilipidemic	Interventional	NCT00585052	A Phase II Study of the Synergistic Interaction of Lovastatin and Paclitaxel For Patients With Refractory or Relapsed Ovarian Cancer	Ovarian Cancer	Treatment	Lovastatin + Paclitaxel	II	Terminated (Slow accrual, PI left the institution)	August 2003	June 2013	Not Available	Not Provided
		Simvastatin	Antilipidemic	Interventional	NCT04457089	Statin Therapy to Reduce Progression in Women With Platinum Sensitive Ovarian Cancer	Recurrent Ovarian Cancer Platinum-sensitive Ovarian Cancer	Treatment	Simvastatin + Carboplatin + Liposomal doxorubicin	Early I	Not yet recruiting	September 2020	September 2022	Not available	Not Available
		Rosuvastatin	Antilipidemic	Interventional	NCT03532139	Pilot Study of Rosuvastatin and Enoxaparin Thromboprophylaxis Following Ovarian Cancer Surgery (O-STAT Study)	Ovarian Cancer	Prevention	Enoxaparin + Rosuvastatin	II	Recruiting	July 25, 2018	May 31, 2024	Not available	Not Available
	Ritonavir		Antiretroviral	Interventional	NCT00637637	Radiation Therapy in Combination With Indinavir/Ritonavir (Crixivan / Norvir) for the Treatment of Brain Metastases: a Randomized Phase II Study	Cancer	Treatment	Indinavir sulfate + Ritonavir + Radiotherapy	II	Unknown	September 2007	June 2009	Not available	Not Provided
